# Supplementary material for: Enhancing biofuels production by engineering the actin cytoskeleton in Saccharomyces cerevisiae
Source: Nat Commun. 2022 Apr 7;13:1886. doi: 10.1038/s41467-022-29560-6 (PMC8991263; doi:10.1038/s41467-022-29560-6)
Supplement: Supplementary file 3 — Supplementary Data 1 [file 41467_2022_29560_MOESM3_ESM.xlsx]

## Sheet: Sheet1
		No.	Strains	Genetic Background	Source
		S. cerevisiae Strains
		1	BY4741	MATa URA3Δ0 LEU2Δ0 HIS3Δ1 MET15Δ0	ATCC
		2	BY4742	MATα URA3Δ0 LEU2Δ0 HIS3Δ1 LYS2Δ0	ATCC
		3	W303-1A	MATa LEU2-3,112 TRP1-1 URA3-1 HIS1-11,15 ADE2-1 CAN1-100	ATCC
		4	W303-1B	MATα LEU2-3,112 TRP1-1 URA3-1 HIS1-11,15 ADE2-1 CAN1-100	ATCC
		5	thTAM	MTAa PDC1(-6,-2)::LOXP PDC5(-6,-2)::LOXP PDC6(-6,-2)::LOXP URA3-52, TRP1::LOXP HIS3::LOXP	Our Lab
		6	CEN.PK2-1C	MATa URA3-52 HIS3Δ1 LEU2-3,112 TRP1-289 MAL2-8C SUC2	ATCC
		7	W303-CAP2Δ	MATa LEU2-3,112 TRP1-1 URA3-1 HIS1-11,15 ADE2-1 CAN1-100, CAP2Δ	This Study
		8	W303- CRN1Δ	MATa LEU2-3,112 TRP1-1 URA3-1 HIS1-11,15 ADE2-1 CAN1-100, CRN1Δ	This Study
		9	W303- AIP1Δ	MATa LEU2-3,112 TRP1-1 URA3-1 HIS1-11,15 ADE2-1 CAN1-100, AIP1Δ	This Study
		10	W303- GIC1Δ	MATa LEU2-3,112 TRP1-1 URA3-1 HIS1-11,15 ADE2-1 CAN1-100, GIC1Δ	This Study
		11	W303- SPA2Δ	MATa LEU2-3,112 TRP1-1 URA3-1 HIS1-11,15 ADE2-1 CAN1-100, SPA2Δ	This Study
		12	W303-TPM1	W303 pY26-TEF1P-TPM1-ADH1T	This Study
		13	W303-PFY1	W303 pY26-TEF1P-PFY1-ADH1T	This Study
		14	W303-BUD6	W303 pY26-TEF1P-BUD6-ADH1T	This Study
		15	W303-BUD14	W303 pY26-TEF1P-BUD14-ADH1T	This Study
		16	W303-CDC42	W303 pY26-TEF1P-CDC42-ADH1T	This Study
		17	W303-BIN1	W303 pY26-TEF1P-BIN1-ADH1T	This Study
		18	W303-PEA2	W303 pY26-TEF1P-PEA2-ADH1T
		19	W303-1A-SPA2ΔCDC42	MATa LEU2-3,112 TRP1-1 URA3-1 HIS1-11,15 ADE2-1 CAN1-100, SPAΔ; pY26-TEF1P-CDC42-ADH1T	This Study
		20	BY4741- SPAΔCDC42	MATa URA3Δ0 LEU2Δ0 HIS3Δ1 MET15Δ0, SPAΔ; pY26-TEF1P-CDC42-ADH1T	This Study
		21	BY4742- SPAΔCDC42	MATα URA3Δ0 LEU2Δ0 HIS3Δ1 LYS2Δ0, SPAΔ; pY26-TEF1P-CDC42-ADH1T	This Study
		22	W303-1B- SPAΔCDC42	MATα LEU2-3,112 TRP1-1 URA3-1 HIS1-11,15 ADE2-1 CAN1-100, SPAΔ; pY26-TEF1P-CDC42-ADH1T	This Study
		23	CEN- SPAΔCDC42	CEN.PK2-1C SPAΔ; pY26-TEF1P-CDC42-ADH1T	This Study
		24	thTAM- SPAΔCDC42	MTAa PDC1(-6,-2)::LOXP PDC5(-6,-2)::LOXP PDC6(-6,-2)::LOXP URA3-52, TRP1::LOXP HIS3::LOXP, SPAΔ; pY26-TEF1P-CDC42-ADH1T	This Study
		25	W303-SLA1Δ	MATa LEU2-3,112 TRP1-1 URA3-1 HIS1-11,15 ADE2-1 CAN1-100, SLA1Δ	This Study
		26	W303-CLC1Δ	MATa LEU2-3,112 TRP1-1 URA3-1 HIS1-11,15 ADE2-1 CAN1-100, CLC1Δ	This Study
		27	W303-EDE1Δ	MATa LEU2-3,112 TRP1-1 URA3-1 HIS1-11,15 ADE2-1 CAN1-100, EDE1Δ	This Study
		28	W303-PAL1	MATa LEU2-3,112 TRP1-1 URA3-1 HIS1-11,15 ADE2-1 CAN1-100, pY26-TEF1P-PAL1-ADH1T	This Study
		29	W303-SYP1	MATa LEU2-3,112 TRP1-1 URA3-1 HIS1-11,15 ADE2-1 CAN1-100, pY26-TEF1P-SYP1-ADH1T	This Study
		30	W303-SLA2	MATa LEU2-3,112 TRP1-1 URA3-1 HIS1-11,15 ADE2-1 CAN1-100, pY26-TEF1P-SLA2-ADH1T	This Study
		31	W303-ENT1	MATa LEU2-3,112 TRP1-1 URA3-1 HIS1-11,15 ADE2-1 CAN1-100, pY26-TEF1P-ENT1-ADH1T	This Study
		32	W303-ENT2	MATa LEU2-3,112 TRP1-1 URA3-1 HIS1-11,15 ADE2-1 CAN1-100, pY26-TEF1P-ENT2-ADH1T	This Study
		33	W303-1A-CLC1ΔSLA2	MATa LEU2-3,112 TRP1-1 URA3-1 HIS1-11,15 ADE2-1 CAN1-100, CLC1Δ; pY26-TEF1P-SLA2-ADH1T	This Study
		34	BY4741-CLC1ΔSLA2	MATa URA3Δ0 LEU2Δ0 HIS3Δ1 MET15Δ0, CLC1Δ; pY26-TEF1P-SLA2-ADH1T	This Study
		35	BY4742-CLC1ΔSLA2	MATα URA3Δ0 LEU2Δ0 HIS3Δ1 LYS2Δ0, CLC1Δ; pY26-TEF1P-SLA2-ADH1T	This Study
		36	W303-1B-CLC1ΔSLA2	MATa LEU2-3,112 TRP1-1 URA3-1 HIS1-11,15 ADE2-1 CAN1-100, CLC1Δ; pY26-TEF1P-SLA2-ADH1T	This Study
		37	CEN- CLC1ΔSLA2	CEN.PK2-1C CLC1Δ; pY26-TEF1P-SLA2-ADH1T	This Study
		38	thTAM-CLC1ΔSLA2	MTAa PDC1(-6,-2)::LOXP PDC5(-6,-2)::LOXP PDC6(-6,-2)::LOXP URA3-52, TRP1::LOXP HIS3::LOXP, CLC1Δ; pY26-TEF1P-SLA2-ADH1T	This Study
		39	LH001	BY4741, MATa URA3Δ0 LEU2Δ0 HIS3Δ1 MET15Δ0, GAL80Δ GAL4Δ FAR1Δ BAR1Δ	This Study
		40	LH002	W303-1A, MATa LEU2-3,112 TRP1-1 URA3-1 HIS1-11,15 ADE2-1 CAN1-100, GAL80Δ GAL4Δ FAR1Δ BAR1Δ	This Study
		41	LH003	CEN.PK2-1C, MATa URA3-52 HIS3Δ1 LEU2-3,112 TRP1-289 MAL2-8C SUC2, GAL80Δ GAL4Δ FAR1Δ BAR1Δ	This Study
		42	LH004	BY4742, MATα URA3Δ0 LEU2Δ0 HIS3Δ1 LYS2Δ0, GAL80Δ GAL4Δ FAR1Δ BAR1Δ	This Study
		43	LH005	W303-1B, MATα LEU2-3,112 TRP1-1 URA3-1 HIS1-11,15 ADE2-1 CAN1-100, GAL80Δ GAL4Δ FAR1Δ	This Study
		44	LH006	MTAa PDC1(-6,-2)::LOXP PDC5(-6,-2)::LOXP PDC6(-6,-2)::LOXP URA3-52, TRP1::LOXP HIS3::LOXP, GAL80Δ GAL4Δ FAR1Δ BAR1Δ	This Study
		45	BUT-promoters-1	LH001 YepLac181-ERG3P-GFP-ADH1T	This Study
		46	BUT-promoters -2	LH001 YepLac181-GEP4P-GFP-ADH1T	This Study
		47	BUT- promoters -3	LH001 YepLac181-HUB1P-GFP-ADH1T	This Study
		48	BUT- promoters -4	LH001 YepLac181-NRP1P-GFP-ADH1T	This Study
		49	BUT- promoters -5	LH001 YepLac181-MGS1P-GFP-ADH1T	This Study
		50	BUT- promoters -6	LH001 YepLac181-PPR1P-GFP-ADH1T	This Study
		51	BUT- promoters -7	LH001 YepLac181-TRM13P-GFP-ADH1T	This Study
		52	BUT- promoters -8	LH001 YepLac181-NSR1P-GFP-ADH1T	This Study
		53	BUT- Sensor -9	LH001 YepLac181-FAP1P-GFP-ADH1T	This Study
		54	BUT- promoters -10	LH001 YepLac181-RPC17P-GFP-ADH1T	This Study
		55	BUT- promoters -11	LH001 YepLac181-NMD3P-GFP-ADH1T	This Study
		56	BUT- promoters -12	LH001 YepLac181-KAP122P-GFP-ADH1T	This Study
		57	BUT- promoters -13	LH001 YepLac181-YEL1P-GFP-ADH1T	This Study
		58	BUT- promoters -14	LH001 YepLac181-SHQ1P-GFP-ADH1T	This Study
		59	BUT- promoters -15	LH001 YepLac181-PBI1P-GFP-ADH1T	This Study
		60	MCFA- promoters-1	LH001 YepLac181-PDR12P-GFP-ADH1T	This Study
		61	MCFA- promoters-2	LH001 YepLac181-TDH1P-GFP-ADH1T	This Study
		62	MCFA-promoters-3	LH001 YepLac181-PHO3P-GFP-ADH1T	This Study
		63	MCFA-promoters-4	LH001 YepLac181-UBC13P-GFP-ADH1T	This Study
		64	MCFA-promoters-5	LH001 YepLac181-FAS1P-GFP-ADH1T	This Study
		65	MCFA-promoters-6	LH001 YepLac181-FAS2P-GFP-ADH1T	This Study
		66	MCFA-promoters-7	LH001 YepLac181-PHO84P-GFP-ADH1T	This Study
		67	MCFA-promoters-8	LH001 YepLac181-HXT7P-GFP-ADH1T	This Study
		68	MCFA-promoters-9	LH001 YepLac181-HXT2P-GFP-ADH1T	This Study
		69	MCFA-promoters-10	LH001 YepLac181-ELO1P-GFP-ADH1T	This Study
		70	MCFA-promoters-11	LH001 YepLac181-BLI1P-GFP-ADH1T	This Study
		71	MCFA-promoters-12	LH001 YepLac181-ITR1P-GFP-ADH1T	This Study
		72	MCFA-promoters-13	LH001 YepLac181-CCT5P-GFP-ADH1T	This Study
		73	MCFA-promoters-14	LH001 YepLac181-PHO12P-GFP-ADH1T	This Study
		74	MCFA-promoters-15	LH001 YepLac181-YDC1P-GFP-ADH1T	This Study
		75	BUT-promoters-W1A	LH002 YepLac181-NRP1P-GFP-ADH1T	This Study
		76	BUT-promoters-CEN	LH003 YepLac181-NRP1P-GFP-ADH1T	This Study
		77	BUT-promoters-BY4742	LH004 YepLac181-NRP1P-GFP-ADH1T	This Study
		78	BUT-promoters-W1B	LH005 YepLac181-NRP1P-GFP-ADH1T	This Study
		79	BUT-promoters-thTAM	LH006 YepLac181-NRP1P-GFP-ADH1T	This Study
		80	MCFA-promoters-W1A	LH002 YepLac181- PDR12P-GFP-ADH1T	This Study
		81	MCFA-promoters-CEN	LH003 YepLac181- PDR12P-GFP-ADH1T	This Study
		82	MCFA-promoters-BY4742	LH004 YepLac181- PDR12P-GFP-ADH1T	This Study
		83	MCFA-promoters-W1B	LH005 YepLac181- PDR12P-GFP-ADH1T	This Study
		84	MCFA-promoters-thTAM	LH006 YepLac181- PDR12P-GFP-ADH1T	This Study
		85	ABSC-butanol-initial	LH001 YcpLac33-GPD1P-GAL4-GAL4T+TEF1P-STE12PRD-LEXA-CYC1T+NRP1P-MFA2-MFΑ2T; YepLac181-LexO(1)-CUP1core-promo-GAL80-GAL80T+ LEXO(1)-CUP1core-promo-GFP-ADH1T+GAL1P-mKate2-CYC1T	This Study
		86	ABSC-butanol-optimized	LH001 YcpLac33-ADH1P-GAL4-GAL4T+TEF1P-STE12PRD-LEXA-CYC1T+NRP1P-MFΑ2-MFΑ2T; YepLac181-LEXO(4)-CUP1core-promo-GAL80-GAL80T+ LEXO(4)-TDH3core-promo-GFP-ADH1T+GAL1P- mKate2-CYC1T	This Study
		87	LH001-B	LH001 SPA2Δ YcpLac33-ADH1P-GAL4-GAL4T+TEF1P-STE12PRD-LEXA-CYC1T+NRP1P-MFΑ2-MFΑ2T; YEPLAC181-LEXO(4)-CUP1core-promo-GAL80-GAL80T+ LEXO(4)-TDH3core-promo-CDC42-ADH1T+GAL1P-SPA2-CYC1T	This Study
		88	LH002-B	LH002 SPA2Δ YcpLac33-ADH1P-GAL4-GAL4T+TEF1P-STE12PRD-LEXA-CYC1T+NRP1P-MFΑ2-MFΑ2T; YepLac181-LEXO(4)-CUP1core-promo-GAL80-GAL80T+ LEXO(4)-TDH3core-promo-CDC42-ADH1T+GAL1P-SPA2-CYC1T	This Study
		89	LH003-B	LH003 SPA2Δ YcpLac33-ADH1P-GAL4-GAL4T+TEF1P-STE12PRD-LEXA-CYC1T+NRP1P-MFΑ2-MFΑ2T; YEPLAC181-LEXO(4)-CUP1core-promo-GAL80-GAL80T+ LEXO(4)-TDH3core-promo-CDC42-ADH1T+GAL1P-SPA2-CYC1T	This Study
		90	LH004-B	LH004 SPA2Δ YcpLac33-ADH1P-GAL4-GAL4T+TEF1P-STE12PRD-LEXA-CYC1T+NRP1P-MFΑ2-MFΑ2T; YepLac181-LEXO(4)-CUP1core-promo-GAL80-GAL80T+ LEXO(4)-TDH3core-promo-CDC42-ADH1T+GAL1P- SPA2-CYC1T	This Study
		91	LH005-B	LH005 SPA2Δ YcpLac33-ADH1P-GAL4-GAL4T+TEF1P-STE12PRD-LEXA-CYC1T+NRP1P-MFΑ2-MFΑ2T; SPA2Δ; YepLac181-LEXO(4)-CUP1core-promo-GAL80-GAL80T+ LEXO(4)-TDH3core-promo-CDC42-ADH1T+GAL1P-SPA2-CYC1T	This Study
		92	LH006-B	LH006 SPA2Δ YcpLac33-ADH1P-GAL4-GAL4T+TEF1P-STE12PRD-LEXA-CYC1T+NRP1P-MFΑ2-MFΑ2T; YepLac181-LEXO(4)-CUP1core-promo-GAL80-GAL80T+ LEXO(4)-TDH3core-promo-CDC42-ADH1T+GAL1P-SPA2-CYC1T	This Study
		93	ABSC-MCFA-initial	LH001 YcpLac33-GPD1P-GAL4-GAL4T+TEF1P-STE12PRD-LEXA-CYC1T+PDR12P-MFΑ2-MFΑ2T; YepLac181-LEXO(1)-CUP1core-promo-GAL80-GAL80T+ LEXO(1)-CUP1core-promo-GFP-ADH1T+GAL1P-mKate2-CYC1T	This Study
		94	ABSC-MCFA-optimized	LH001 YcpLac33-ADH1P-GAL4-GAL4T+TEF1P-STE12PRD-LEXA-CYC1T+ PDR12P-MFΑ2-MFΑ2T; YepLac181-LEXO(4)-CUP1core-promo-GAL80-GAL80T+ LEXO(3)-LEU2core-promo-GFP-ADH1T+GAL1P-MKATE2-CYC1T	This Study
		95	LH001-M	LH001 CLC1Δ YcpLac33-ADH1P-GAL4-GAL4T+TEF1P-STE12PRD-LEXA-CYC1T+ PDR12P-MFΑ2-MFΑ2T; YepLac181-LEXO(4)-CUP1core-promo-GAL80-GAL80T+ LEXO(3)-LEU2core-promo-SLA2-ADH1T+GAL1P-CLC1-CYC1T	This Study
		96	LH002-M	LH002 CLC1Δ YcpLac33-ADH1P-GAL4-GAL4T+TEF1P-STE12PRD-LEXA-CYC1T+ PDR12P-MFΑ2-MFΑ2T; YepLac181-LEXO(4)-CUP1core-promo-GAL80-GAL80T+ LEXO(3)-LEU2core-promo-SLA2-ADH1T+GAL1P-CLC1-CYC1T	This Study
		97	LH003-M	LH003 CLC1Δ YcpLac33-ADH1P-GAL4-GAL4T+TEF1P-STE12PRD-LEXA-CYC1T+ PDR12P-MFΑ2-MFΑ2T; YepLac181-LEXO(4)-CUP1core-promo-GAL80-GAL80T+ LEXO(3)-LEU2core-promo-SLA2-ADH1T+GAL1P-CLC1-CYC1T	This Study
		98	LH004-M	LH004 CLC1Δ YcpLac33-ADH1P-GAL4-GAL4T+TEF1P-STE12PRD-LEXA-CYC1T+ PDR12P-MFΑ2-MFΑ2T; YepLac181-LEXO(4)-CUP1core-promo-GAL80-GAL80T+ LEXO(3)-LEU2core-promo-SLA2-ADH1T+GAL1P-CLC1-CYC1T	This Study
		99	LH005-M	LH005 CLC1Δ YcpLac33-ADH1P-GAL4-GAL4T+TEF1P-STE12PRD-LEXA-CYC1T+ PDR12P-MFΑ2-MFΑ2T; YepLac181-LEXO(4)-CUP1core-promo-GAL80-GAL80T+ LEXO(3)-LEU2core-promo-SLA2-ADH1T+GAL1P-CLC1-CYC1T	This Study
		100	LH006-M	LH006 CLC1Δ YcpLac33-ADH1P-GAL4-GAL4T+TEF1P-STE12PRD-LEXA-CYC1T+ PDR12P-MFΑ2-MFΑ2T; YepLac181-LEXO(4)-CUP1core-promo-GAL80-GAL80T+ LEXO(3)-LEU2core-promo-SLA2-ADH1T+GAL1P-CLC1-CYC1T	This Study
		101	LH002-B0	LH002 YcpLac33 empty plasmid+ YepLac181 empty plasmid	This Study
		102	LH002-B1	LH002 ADH1-5Δ, ADH6Δ::PMA1PROMO-ECCOAA, SFA1Δ::ECADHEA267T/E568K/R577S, ALD6Δ, GPD2Δ, FMS1PROMOΔ::ADH1PROMO, ERG10PROMOΔ::HXT7PROMO, ALD2PROMOΔ::FBA1PROMO, PAN6PROMOΔ::GPM1PROMO, URA3-1::PGK1PROMO-CAHBD+TPI1PROMO-CACRT+PYK1PROMO-CATER+ADH1PROMO-CAADHE2+TDH3PROMO-ECEUTE; YcpLac33 empty plasmid+ YepLac181 empty plasmid	This Study
		103	LH002-B2	LH002 ADH1-5Δ, ADH6Δ::PMA1promo-EcCOAA, SFA1Δ::EcADHEA267T/E568K/R577S, ALD6Δ, GPD2Δ, FMS1promoΔ::ADH1PROMO, ERG10promoΔ::HXT7promo, ALD2promoΔ::FBA1PROMO, PAN6promoΔ::GPM1promo, URA3Δ::PGK1promo-CaHBD+TPI1promo-CaCRT+PYK1promo-CaTER+ADH1promo-CaADHE2+TDH3promo-EcEUTE; YcpLac33-TEF1-CDC42-ADH1T+ YepLac181 empty plasmid	This Study
		104	LH002-B3	LH002 ADH1-5Δ, ADH6Δ::PMA1promo-ECCOAA, SFA1Δ::ECADHEA267T/E568K/R577S, ALD6Δ, GPD2Δ, FMS1promoΔ::ADH1promo, ERG10promoΔ::HXT7promo, ALD2promoΔ::FBA1promo, PAN6promoΔ::GPM1promo, URA3Δ::PGK1promo-CaHBD+TPI1promo-CaCRT+PYK1promo-CaTER+ADH1promo-CaADHE2+TDH3promo-EcEUTE; SPA2Δ; YcpLac33 empty plasmid + YepLac181 empty plasmid	This Study
		105	LH002-B4	LH002 ADH1-5Δ, ADH6Δ::PMA1PROMO-ECCOAA, SFA1Δ::ECADHEA267T/E568K/R577S, ALD6Δ, GPD2Δ, FMS1promoΔ::ADH1promo, ERG10promoΔ::HXT7promo, ALD2promoΔ::FBA1promo, PAN6promoΔ::GPM1promo, URA3Δ::PGK1promo-CaHBD+TPI1promo-CaCRT+PYK1promo-CaTER+ADH1promo-CaADHE2+TDH3promo-EcEUTE; SPA2Δ; YcpLac33-TEF1-CDC42-ADH1T + YepLAC181 empty plasmid	This Study
		106	LH002-B5	LH002 ADH1-5Δ, ADH6Δ::PMA1promo-EcCOAA, SFA1Δ::EcADHEA267T/E568K/R577S, ALD6Δ, GPD2Δ, FMS1promoΔ::ADH1promo, ERG10promoΔ::HXT7promo, ALD2promoΔ::FBA1promo, PAN6promoΔ::GPM1promo, URA3Δ::PGK1promo-CaHBD+TPI1promo-CaCRT+PYK1promo-CaTER+ADH1promo-CaADHE2+TDH3promo-EcEUTE; SPA2Δ; YcpLac33-ADH1P-GAL4-GAL4T+TEF1P-STE12PRD-LEXA-CYC1T+NRP1P-MFΑ2-MFΑ2T; YepLac181-LEXO(4)-CUP1core-promo-GAL80-GAL80T+ LEXO(…	This Study
		107	LH003-M0	LH003 YcpLac34 empty plasmid+ YepLac182 empty plasmid	This Study
		108	LH003-M1	LH003 POX1Δ, FAA1Δ, FAA4Δ, X-2::TDH3P-ScFAS2(G1250S, M1251W, ScACP-'AcTESA)-FBA1T, GPD1Δ::TEF1P-ACC1(S659A & 1137-1170→GGGG)-ADH1T, HFD1Δ::TPI1P-MmACL-FBA1T+TDH3P-RtME-CYC1T+HXT7P-RtCIT1-TDH2T+PGK1P-CTP1-ADH1T, EEB1Δ::TEF1P-YpTESB-ADH1T, MDH3PROMOΔ::TEF1PROMO, PYC1PROMOΔ::PYK1PROMO, IDP2PROMOΔ::ADH1PROMO, YHM2PROMOΔ::GPD1PROMO, YcpLac34 empty plasmid+ YepLac182 empty plasmid	This Study
		109	LH003-M2	LH003 POX1Δ, FAA1Δ, FAA4Δ, X2::TDH3P-SCFAS2(G1250S, M1251W, SCACP-'ACTESA)-FBA1T, GPD1Δ::TEF1P-ACC1(S659A & 1137-1170→GGGG)-ADH1T, HFD1Δ::TPI1P-MMACL-FBA1T+TDH3P-RTME-CYC1T+HXT7P-RTCIT1-TDH2T+PGK1P-CTP1-ADH1T, EEB1Δ::TEF1P-YPTESB-ADH1T, MDH3promoΔ::TEF1promo, PYC1promoΔ::PYK1promo, IDP2promoΔ::ADH1promo, YHM2promoΔ::GPD1promo, YcpLac34-TEF1-SLA2-ADH1T + YepLac182 empty plasmid	This Study
		110	LH003-M3	LH003 POX1Δ, FAA1Δ, FAA4Δ, X2::TDH3P-ScFAS2(G1250S, M1251W, ScACP-'AcTESA)-FBA1T, GPD1Δ::TEF1P-ACC1(S659A & 1137-1170→GGGG)-ADH1T, HFD1Δ::TPI1P-MmACL-FBA1T+TDH3P-RtME-CYC1T+HXT7P-RtCIT1-TDH2T+PGK1P-CTP1-ADH1T, EEB1Δ::TEF1P-YpTESB-ADH1T, MDH3promoΔ::TEF1promo, PYC1promoΔ::PYK1promo, IDP2promoΔ::ADH1promo, YHM2promoΔ::GPD1promo, CLC1Δ	This Study
				YcpLac34 empty plasmid + YepLac182 empty plasmid
		111	LH003-M4	LH003 POX1Δ, FAA1Δ, FAA4Δ, X2::TDH3P-ScFAS2(G1250S, M1251W, ScACP-'AcTESA)-FBA1T, GPD1Δ::TEF1P-ACC1(S659A & 1137-1170→GGGG)-ADH1T, HFD1Δ::TPI1P-MmACL-FBA1T+TDH3P-RtME-CYC1T+HXT7P-RtCIT1-TDH2T+PGK1P-CTP1-ADH1T, EEB1Δ::TEF1P-YpTESB-ADH1T, MDH3promoΔ::TEF1promo, PYC1promoΔ::PYK1promo, IDP2promoΔ::ADH1promo, YHM2promoΔ::GPD1promo, CLC1Δ	This Study
				YcpLac34-TEF1-SLA2-ADH1T + YepLac182 empty plasmid
		112	LH003-M5	LH003 POX1Δ, FAA1Δ, FAA4Δ, X2::TDH3P-ScFAS2(G1250S, M1251W, ScACP-'AcTESA)-FBA1T, GPD1Δ::TEF1P-ACC1(S659A & 1137-1170→GGGG)-ADH1T, HFD1Δ::TPI1P-MmACL-FBA1T+TDH3P-RtME-CYC1T+HXT7P-RtCIT1-TDH2T+PGK1P-CTP1-ADH1T, EEB1Δ::TEF1P-YpTESB-ADH1T, MDH3promoΔ::TEF1promo, PYC1promoΔ::PYK1promo, IDP2promoΔ::ADH1promo, YHM2promoΔ::GPD1promo, CLC1Δ YcpLac34-ADH1P-GAL4-GAL4T+TEF1P-STE12PRD-LEXA-CYC1T+ PDR12P-MFΑ2…	This Study
