# Supplementary material for: Enhancing biofuels production by engineering the actin cytoskeleton in Saccharomyces cerevisiae
Source: Nat Commun. 2022 Apr 7;13:1886. doi: 10.1038/s41467-022-29560-6 (PMC8991263; doi:10.1038/s41467-022-29560-6)
Supplement: Supplementary file 4 — Supplementary Data 2 [file 41467_2022_29560_MOESM4_ESM.xlsx]

## Sheet: Sheet1
		No.	Plasmid	Characteristics	Sources
		1	pY26	2 μ, AmpR, URA3, TEF1p, GPD1p	Our lab
		2	YepLac181	2 μ, AmpR, LEU2	Our lab
		4	yEpLac182	2 μ, AmpR, KanMX4	Our lab
		5	yCpLac33	CEN/ARS, AmpR, URA3	Our lab
		6	yCpLac34	CEN/ARS, AmpR, NatMX6	Our lab
		7	pY26-Tpm1	2 μ, AmpR, URA3, TEF1p-TPM1-ADH1t	This study
		8	pY26-Bud6	2 μ, AmpR, URA3, TEF1p-BUD6-ADH1t	This study
		9	pY26-Bud14	2 μ, AmpR, URA3, TEF1p-BUD14-ADH1t	This study
		10	pY26-Cdc42	2 μ, AmpR, URA3, TEF1p-CDC42-ADH1t	This study
		11	pY26-Bin1	2 μ, AmpR, URA3, TEF1p-BIN1-ADH1t	This study
		12	pY26-Pea2	2 μ, AmpR, URA3, TEF1p-PEA2-ADH1t	This study
		13	pY26-Pal1	2 μ, AmpR, URA3, TEF1p-PAL1-ADH1t	This study
		14	pY26-Syp1	2 μ, AmpR, URA3, TEF1p-SYP1-ADH1t	This study
		15	pY26-Sla2	2 μ, AmpR, URA3, TEF1p-SLA2-ADH1t	This study
		16	pY26-Ent1	2 μ, AmpR, URA3, TEF1p-ENT1-ADH1t	This study
		17	pY26-Ent2	2 μ, AmpR, URA3, TEF1p-ENT2-ADH1t	This study
		18	pML104	Plasmid for CRISPR-CAS9 system, 2 μ, AmpR, URA3, SNR52p-SUP4t, GAPp-CAS9-ADH1t	Addgene
		19	pRPR1-gRNA	Plasmid for guide RNA, 2 μ, AmpR, LEU2, RPR1p-RPR1t;	This study
		20	gRNA-cap2	YepLac181; 2 μ, AmpR, LEU2, RPR1p-CAP2-N20-RPR1t;	This study
		21	gRNA-aip1	YepLac181; 2 μ, AmpR, LEU2, RPR1p-AIP1-N20-RPR1t;	This study
		22	gRNA-sap2	YepLac181; 2 μ, AmpR, LEU2, RPR1p-SPA2-N20-RPR1t;	This study
		23	gRNA-crn1	YepLac181; 2 μ, AmpR, LEU2, RPR1p-CRN1-N20-RPR1t;	This study
		24	gRNA-gic1	YepLac181; 2 μ, AmpR, LEU2, RPR1p-GIC1-N20-RPR1t;	This study
		25	gRNA-sla1	YepLac181; 2 μ, AmpR, LEU2, RPR1p-SLA1-N20-RPR1t;	This study
		26	gRNA-clc1	YepLac181; 2 μ, AmpR, LEU2, RPR1p-CLC1-N20-RPR1t;	This study
		27	gRNA-ede1	YepLac181; 2 μ, AmpR, LEU2, RPR1p-EDE1-N20-RPR1t;	This study
		28	gRNA-gal4	YepLac181; 2 μ, AmpR, LEU2, RPR1p-GAL4-N20-RPR1t;	This study
		29	gRNA-gal80	YepLac181; 2 μ, AmpR, LEU2, RPR1p-GAL80-N20-RPR1t;	This study
		30	gRNA-far1	YepLac181; 2 μ, AmpR, LEU2, RPR1p-FAR1-N20-RPR1t;	This study
		31	Erg3p-GFP	YepLac181; 2 μ, AmpR, LEU2, ERG3P-GFP-ADH1t	This study
		32	Gep4p-GFP	YepLac181; 2 μ, AmpR, LEU2, GEP4P-GFP-ADH1t	This study
		33	Hub1p-GFP	YepLac181; 2 μ, AmpR, LEU2, HUB1P-GFP-ADH1t	This study
		34	Nrp1p-GFP	YepLac181; 2 μ, AmpR, LEU2, NRP1P-GFP-ADH1t	This study
		35	Mgs1p-GFP	YepLac181; 2 μ, AmpR, LEU2, MGS1P-GFP-ADH1t	This study
		36	Ppr1p-GFP	YepLac181; 2 μ, AmpR, LEU2, PPR1P-GFP-ADH1t	This study
		37	Trm13p-GFP	YepLac181; 2 μ, AmpR, LEU2, TRM13P-GFP-ADH1t	This study
		38	Nsr1p-GFP	YepLac181; 2 μ, AmpR, LEU2, NSR1P-GFP-ADH1t	This study
		39	Fap1p-GFP	YepLac181; 2 μ, AmpR, LEU2, FAP1P-GFP-ADH1t	This study
		40	Rpc17p-GFP	YepLac181; 2 μ, AmpR, LEU2, RPC17P-GFP-ADH1t	This study
		41	Nmd3p-GFP	YepLac181; 2 μ, AmpR, LEU2, NMD3P-GFP-ADH1t	This study
		42	Kap122p	YepLac181; 2 μ, AmpR, LEU2, KAP122P-GFP-ADH1t	This study
		43	Yel1p-GFP	YepLac181; 2 μ, AmpR, LEU2, YEL1P-GFP-ADH1t	This study
		44	Shq1p-GFP	YepLac181; 2 μ, AmpR, LEU2, SHQ1P-GFP-ADH1t	This study
		45	Pbi1p-GFP	YepLac181; 2 μ, AmpR, LEU2, PBI1P-GFP-ADH1t	This study
		46	Pdr12p-GFP	YepLac181; 2 μ, AmpR, LEU2, PDR12P-GFP-ADH1t	This study
		47	Tdh1p-GFP	YepLac181; 2 μ, AmpR, LEU2, TDH1P-GFP-ADH1t	This study
		48	Pho3p-GFP	YepLac181; 2 μ, AmpR, LEU2, PHO3P-GFP-ADH1t	This study
		49	Ubc13p-GFP	YepLac181; 2 μ, AmpR, LEU2, UBC13P-GFP-ADH1t	This study
		50	Fas1p-GFP	YepLac181; 2 μ, AmpR, LEU2, FAS1P-GFP-ADH1t	This study
		51	Fas2p-GFP	YepLac181; 2 μ, AmpR, LEU2, FAS2P-GFP-ADH1t	This study
		52	Pho84p-GFP	YepLac181; 2 μ, AmpR, LEU2, PHO84P-GFP-ADH1t	This study
		53	Hxt7p-GFP	YepLac181; 2 μ, AmpR, LEU2, HXT7P-GFP-ADH1t	This study
		54	Hxt2p-GFP	YepLac181; 2 μ, AmpR, LEU2, HXT2P-GFP-ADH1t	This study
		55	Elo1p-GFP	YepLac181; 2 μ, AmpR, LEU2, ELO1P-GFP-ADH1t	This study
		56	Bli1p-GFP	YepLac181; 2 μ, AmpR, LEU2, BLI1P-GFP-ADH1t	This study
		57	Itr1p-GFP	YepLac181; 2 μ, AmpR, LEU2, ITR1P-GFP-ADH1t	This study
		58	Cct5p-GFP	YepLac181; 2 μ, AmpR, LEU2, CCT5P-GFP-ADH1t	This study
		59	Pho12p-GFP	YepLac181; 2 μ, AmpR, LEU2, PHO12P-GFP-ADH1t	This study
		60	Ydc1p-GFP	YepLac181; 2 μ, AmpR, LEU2, YDC1P-GFP-ADH1t	This study
		61	ABSC-B-1-1	YcpLac33; CEN/ARS, AmpR, URA3, GPD1p-Gal4-GAL4t+TEF1p-Ste12PRD-LexA-CYC1t+NRP1P-Mfα2-MFα2t;	This study
		62	ABSC-B-1-2	YepLac181; 2 μ, AmpR, LEU2, LexO(1)-Cup1core-promo-Gal80-GAL80t+ LexO(1)-Cup1core-promo-GFP-ADH1t+GAL1P-mKate2-CYC1t	This study
		63	ABSC-B-2-1	YcpLac33; CEN/ARS, AmpR, URA3, Adh1p-Gal4-GAL4t+TEF1p-Ste12PRD-LexA-CYC1t+Nrp1p-Mfα2-MFα2t;	This study
		64	ABSC-B-2-2	YepLac181; 2 μ, AmpR, LEU2, LexO(4)-Cup1core-promo-Gal80-GAL80t+ LexO(4)-Tdh3core-promo-GFP-ADH1t+Gal1p-mKate2-CYC1t	This study
		65	ABSC-M-1-1	YcpLac34; CEN/ARS, AmpR, NatMX6, GPD1p-Gal4-GAL4t+TEF1p-Ste12PRD-LexA-CYC1t+Pdr12p-Mfα2-MFα2t;	This study
		66	ABSC-M-1-2	YepLac182; 2μ, AmpR, KanMX4, LexO(1)-Cup1core-promo-Gal80-GAL80t+ LexO(1)-Cup1core-promo-GFP-ADH1t+Gal1p-mKate2-CYC1t	This study
		67	ABSC-M-2-1	YcpLac34; CEN/ARS, AmpR, NatMX6, Adh1p-Gal4-GAL4t+TEF1p-Ste12PRD-LexA-CYC1t+ Pdr12p-Mfα2-MFα2t;	This study
		68	ABSC-M-2-2	YepLac182; 2μ, AmpR, KanMX4, LexO(4)-Cup1core-promo-Gal80-GAL80t+ LexO(3)-Leu2core-promo-GFP-ADH1t+Gal1p-mKate2-CYC1t	This study
		69	ABSC-B-3	YepLac181; 2μ, AmpR, LEU2, LexO(4)-Cup1core-promo-Gal80-GAL80t+ LexO(4)-Tdh3core-promo-Cdc42-ADH1t+Gal1p-Spa2-CYC1t	This study
		70	ABSC-M-3	YepLac182; 2μ, AmpR, KanMX4, LexO(4)-Cup1core-promo-Gal80-GAL80t+ LexO(3)-Leu2core-promo-Sla2-ADH1t+Gal1p-Clc1-CYC1t	This study
		71	LHB-1	CEN/ARS, AmpR, URA3, TEF1-Cdc42-ADH1t	This study
		72	LHB-2	2μ, AmpR, LEU2, LexO(4)-Cup1core-promo-Gal80-GAL80t+ LexO(4)-Tdh3core-promo-Cdc42-ADH1t+Gal1p-Spa2-CYC1t	This study
		73	LHM-1	CEN/ARS, AmpR, NatMX6, TEF1-Sla2-ADH1t	This study
		74	LHM-2	2μ, AmpR, KanMX4, LexO(4)-Cup1core-promo-Gal80-GAL80t+ LexO(3)-Leu2core-promo-Sla2-ADH1t+Gal1p-Clc1-CYC1t	This study
