# Supplementary material for: Enhancing biofuels production by engineering the actin cytoskeleton in Saccharomyces cerevisiae
Source: Nat Commun. 2022 Apr 7;13:1886. doi: 10.1038/s41467-022-29560-6 (PMC8991263; doi:10.1038/s41467-022-29560-6)
Supplement: Supplementary file 5 — Supplementary Data 3 [file 41467_2022_29560_MOESM5_ESM.xlsx]

## Sheet: Sheet1
LexA
Amino acid: MKATARVDIRDHISTGMTRAIARGRSNAAHKAARKGVIIVSGASRGIRGVGRVAAGAHIGHYVDSKNADRVSGMSMKDIGIMDGDAVHKTDVRNGVVVARIDDVTVKRKKGNKVNSKIVVDRSTIGAVGVIRNGDW
DNA:
ATGAAGGCTTTGACTGCTAGACAACAAGAAGTTTTCGACTTGATCAGAGACCACATCTCTCAAACTGGTATGCCACCAACTAGAGCTGAAATCGCTCAAAGATTGGGTTTCAGATCTCCAAACGCTGCTGAAGAACACTTGAAGGCTTTGGCTAGAAAGGGTGTTATCGAAATCGTTTCTGGTGCTTCTAGAGGTATCAGATTGTTGCAAGAAGAAGAAGAAGGTTTGCCATTGGTTGGTAGAGTTGCTGCTGGTGAACCATTGTTGGCTCAACAACACATCGAAGGTCACTACCAAGTTGACCCATCTTTGTTCAAGCCAAACGCTGACTTCTTGTTGAGAGTTTCTGGTATGTCTATGAAGGACATCGGTATCATGGACGGTGACTTGTTGGCTGTT…
CaHbd
Amino acid:
MKKVCVIGAGTMGSGIAAAAKGVVRDIKDVDRGDINKNSKVKKGKIATKVITRISGTVDNMAADCDVIAAVRMDIKKIADDNICKTIASNTSSSITVASATKRDKVIGMHNAVMKVVIRGIATSTDAVKTSIAIGKDVVAAGVVNRIIMINAVGIAGIASVDIDKAMKGANHMGGDIGDICAIMDVYSTGDSKYRHTKKYVRAGWGRKSGKGYDYSK
DNA:
ATGAAGAAGGTTTGTGTTATCGGTGCTGGTACTATGGGTTCTGGTATCGCTGCTGCTGCTAAGGGTGTTGTTAGAGACATCAAGGACGTTGACAGAGGTGACATCAACAAGAACTCTAAGGTTAAGAAGGGTAAGATCGCTACTAAGGTTATCACTAGAATCTCTGGTACTGTTGACAACATGGCTGCTGACTGTGACGTTATCGCTGCTGTTAGAATGGACATCAAGAAGATCGCTGACGACAACATCTGTAAGACTATCGCTTCTAACACTTCTTCTTCTATCACTGTTGCTTCTGCTACTAAGAGAGACAAGGTTATCGGTATGCACAACGCTGTTATGAAGGTTGTTATCAGAGGTATCGCTACTTCTACTGACGCTGTTAAGACTTCTATCGCT…
CaCrt
Amino acid:
MNNVIKGKVAVVTINRKANANSDTKMDYVIGINDSVAVITGAGKSVAGADISMKMNTIGRKGIGNKVRRKVIAAVNGAGGGCIAMSCDIRIASSNARGVGGITGGGTRSRVGMGMAKITANIKADARIGVNKVVSMNTAKIANKIVSNAVAVKSKAINRGMCDIDTAASAGCSTDKDAMTAIKRKIGKNR
DNA:
ATGGAATTGAACAACGTTATCTTGGAAAAGGAAGGTAAGGTTGCTGTTGTTACTATCAACAGACCAAAGGCTTTGAACGCTTTGAACTCTGACACTTTGAAGGAAATGGACTACGTTATCGGTGAAATCGAAAACGACTCTGAAGTTTTGGCTGTTATCTTGACTGGTGCTGGTGAAAAGTCTTTCGTTGCTGGTGCTGACATCTCTGAAATGAAGGAAATGAACACTATCGAAGGTAGAAAGTTCGGTATCTTGGGTAACAAGGTTTTCAGAAGATTGGAATTGTTGGAAAAGCCAGTTATCGCTGCTGTTAACGGTTTCGCTTTGGGTGGTGGTTGTGAAATCGCTATGTCTTGTGACATCAGAATCGCTTCTTCTAACGCTAGATTCGGTCAACCA…
CaTer
Amino acid:
MIVKAKVKGIRDVHYGCRRVNIDYCKKAIGRGKKVIVGASSGGATRISVAGGAHTIGVSYTGATDRRIGTAGWYNNIKAKKKGVAKNIDASNTKDKVIKYIKDGKIDVYSAARRKDYKTGNVYTSRIKTIGDGTIDVRDITKKVSSASIITRKVMGGDWWCYDCSDKATTIAYSYIGSRTYKIYRGTIGIAKKDDKAKINKNRVIGGRAVSVNKAVTKASAYITYAAIYKVMKKNIHNCIMIRMSKIYSNKIDDKGRRMDDRKDVDVDRIWSNITNKSDYKGYKKMNNGDDGVDYSKDDIRK
DNA:
ATGATCGTTAAGGCTAAGTTCGTTAAGGGTTTCATCAGAGACGTTCACCCATACGGTTGTAGAAGAGAAGTTTTGAACCAAATCGACTACTGTAAGAAGGCTATCGGTTTCAGAGGTCCAAAGAAGGTTTTGATCGTTGGTGCTTCTTCTGGTTTCGGTTTGGCTACTAGAATCTCTGTTGCTTTCGGTGGTCCAGAAGCTCACACTATCGGTGTTTCTTACGAAACTGGTGCTACTGACAGAAGAATCGGTACTGCTGGTTGGTACAACAACATCTTCTTCAAGGAATTCGCTAAGAAGAAGGGTTTGGTTGCTAAGAACTTCATCGAAGACGCTTTCTCTAACGAAACTAAGGACAAGGTTATCAAGTACATCAAGGACGAATTCGGTAAGATCGAC…
CaAdhE2
Amino acid:
MKVTNKKKNRAKKATYTVDKIKCAIAAAKRINAKAVTGIGVDKIIKNHAAYIYNKYKNKTCGIIDHDDSGITKVAIGIVAAIVTTNTSTAIKSISKTRNAISHRAKKSTIAAAKIDAAVKAGAKNIIGWIDSISDMSADIIATGGSMVKAAYSSGKAIGVGAGNTAIIDSADIDMAVSSIISKTYDNGVICASSIVMNSIYKVKVKRGSYINNIAKIKTMKNGAINADIVGKSAYIIAKMAGIVTTKIIGVSVKSSHKSVAMYKVKDDAKKARIGGSGHTSSYIDSNNKDKVKGAMKTSRTINMSSGASGDYNAIASTGCGTWGGNSVSNVKHNIKSVARRNMWKVKIYKYGCRAKKDMNKKRAIVTDKDKGYVNKITKVDIDIKYSITDIKSDTIDSV…
DNA:
ATGAAGGTTACTAACCAAAAGGAATTGAAGCAAAAGTTGAACGAATTGAGAGAAGCTCAAAAGAAGTTCGCTACTTACACTCAAGAACAAGTTGACAAGATCTTCAAGCAATGTGCTATCGCTGCTGCTAAGGAAAGAATCAACTTGGCTAAGTTGGCTGTTGAAGAAACTGGTATCGGTTTGGTTGAAGACAAGATCATCAAGAACCACTTCGCTGCTGAATACATCTACAACAAGTACAAGAACGAAAAGACTTGTGGTATCATCGACCACGACGACTCTTTGGGTATCACTAAGGTTGCTGAACCAATCGGTATCGTTGCTGCTATCGTTCCAACTACTAACCCAACTTCTACTGCTATCTTCAAGTCTTTGATCTCTTTGAAGACTAGAAACGCT…
EcEutE
Amino acid:
MNDIVVKAVKMSSDTSAAVHMGVASDDAVAAAKVAGKSVAMRAIAAIRAGKHARDAAVSTGMGRVDKAKNVAARGTGVCSVTGDNGTINAWGVVASVTSTNAATVINNAISIAAGNSVIAHAAKKVSRAITNAIVAAGGNVTVANDITARKGIGVVTGGAVVAARKHTNKRIAAGAGNVVVDTADARAASIVKGASDNNIICADKVIVVDSVADMRMGHAVKTAAVKNIDRGKGTVSRDWVGRDAGKIAAAIGKVTRVTTAHAVTMMVVVRVANVADAIAAVKGGCHHTAAMHSRNINMNMANAIDTSIVKNGCIAGGGGGWTTMTITTTGGVTSARTVRRRCVVDARIV
DNA:
ATGAACGACATCGTTGTTAAGGCTGTTAAGATGTCTTCTGACACTTCTGCTGCTGTTCACATGGGTGTTGCTTCTGACGACGCTGTTGCTGCTGCTAAGGTTGCTGGTAAGTCTGTTGCTATGAGAGCTATCGCTGCTATCAGAGCTGGTAAGCACGCTAGAGACGCTGCTGTTTCTACTGGTATGGGTAGAGTTGACAAGGCTAAGAACGTTGCTGCTAGAGGTACTGGTGTTTGTTCTGTTACTGGTGACAACGGTACTATCAACGCTTGGGGTGTTGTTGCTTCTGTTACTTCTACTAACGCTGCTACTGTTATCAACAACGCTATCTCTATCGCTGCTGGTAACTCTGTTATCGCTCACGCTGCTAAGAAGGTTTCTAGAGCTATCACTAACGCT…
EcCoaA
Amino acid:
MSIKTMTYDRNWAARDSVMTSDIARKGINDSVAIYSRNYISSNRRAVGTNGRIYIISIAGSVAVGKSTTARVASRWHRRVITTDGHNVKRGMKKKGSYDMHRVKVSDKSGVNVTAVYSHIYDVIDGDKTVVDIIGNVSGMDYHDHHVVSDVDSIYVDADTWYINRKRGATDDSYHNYAKTKAIKTAMTWKINWNKNITRRASITKSANHAVVRRK
DNA:
ATGTCTATCAAGGAACAAACTTTGATGACTCCATACTTGCAATTCGACAGAAACCAATGGGCTGCTTTGAGAGACTCTGTTCCAATGACTTTGTCTGAAGACGAAATCGCTAGATTGAAGGGTATCAACGAAGACTTGTCTTTGGAAGAAGTTGCTGAAATCTACTTGCCATTGTCTAGATTGTTGAACTTCTACATCTCTTCTAACTTGAGAAGACAAGCTGTTTTGGAACAATTCTTGGGTACTAACGGTCAAAGAATCCCATACATCATCTCTATCGCTGGTTCTGTTGCTGTTGGTAAGTCTACTACTGCTAGAGTTTTGCAAGCTTTGTTGTCTAGATGGCCAGAACACAGAAGAGTTGAATTGATCACTACTGACGGTTTCTTGCACCCAAAC…
MmACL
Amino acid:
MSAKAISTGKYKYICTTSAINRKYARVTDTDWAHDHWSSVVKDIKRRGKGVGVNSDGVKSWKRGHATVGKAKGKNIVHSAYVCIYATRGDYVHHGGVDVGDVDAKAKVGVDKNTDIKRHVHADKKVASISGNYDYTYINVVTKDGVYIDAAKVDATADYICKVKWGDIGRAYAYIADDAKSGASKTNKGRIWTMVAGGGASVVYSDTICDGGVNANYGYSGASTYDYAKTISMTRKHGKIIIGGSIANTNVAATKGIVRAIRDYGKHVTIVRRGGNYGRVMGVGKTTGIIHVGTTHMTAIVGMAGHRINTAAHTANNASGSTSTASRTASSSRADVAAKKAKAMGKSATSRHTKAIVWGMTRAVGMDDYVCSRDSVAAMVYTGDHKKYWGHKIIVKNMA…
DNA:
ATGTCCGCTAAAGCTATTTCCGAACAAACTGGTAAAGAATTATTATACAAGTACATTTGCACCACCTCAGCCATACAAAACAGATTCAAGTATGCAAGAGTTACACCAGATACCGACTGGGCCCATTTGTTACAAGATCACCCTTGGTTGTTATCTCAATCATTGGTTGTCAAACCTGACCAATTGATTAAAAGACGTGGTAAATTGGGTTTAGTCGGTGTAAACTTGAGTTTAGATGGTGTTAAGTCTTGGTTGAAGCCAAGATTAGGTCATGAAGCTACAGTTGGTAAAGCAAAGGGTTTCTTGAAAAATTTCTTGATCGAACCATTCGTACCTCACTCACAAGCTGAAGAATTTTACGTTTGTATCTATGCAACTAGAGAAGGTGACTATGTCTTG…
YpTesB
Amino acid:
MSAKDDKIGIRGSDGRVGGVVGAIYAAKTVARTVHSHSYRGDSSKIIYDVTRDGNSSARRVSAINGKIYMTASSGHNTMDVGMSTDIARSHIKVRKIGIMRVKHNGSVNRYVWRANGKMDDRVHYGYASDNTAHGIGGMIATIDHSMWHRRDDWYAVSTSASGARGVRGIYNRGVVASTVGVIRHR
DNA:
ATGTCACAAGCATTAGAAAAATTATTAGACTTATTAGACTTAGAAAAGATAGAAGAAGGTATATTCAGAGGTCAATCAGAAGACTTAGGTTTGAGACAAGTTTTTGGTGGTCAAGTTGTCGGTCAAGCCATCTATGCTGCAAAACAAACTGTACCTGCTGAAAGAACAGTTCATAGTTTCCACTCTTATTTCTTGAGACCTGGTGACTCTTCTAAGCCAATCATATACGATGTAGAAACTTTGAGAGACGGTAATTCCTTTAGTGCAAGAAGAGTTTCTGCCATACAAAACGGTAAACCTATATTTTACATGACAGCTTCATTCCAATCCCAAGAAGAAGGTTTCGAACATCAAAATACCATGCCAGATGTTCCACCTCCAGAAGGTTTGATGAGTGAA…
AcTesA
Amino acid:
MQLYNMFLDGKWAKWFLIGSFSVIPFTVSAKTILILGDSLSAGYGINPEQGWVALLQKRLDQQFPKQHKVINASVSGETTSGALARLPKLLTTYRPNVVVIELGGNDALRGQPPQMIQSNLEKLIQHSQKAKSKVVVFGMKIPPNYGTAYSQAFENNYKVVSQTYQVKLLPFFLDGVAGHKSLMQNDQIHPNAKAQSILLNNAYPYIKGAL
DNA:
AAGACTATATTGATATTGGGTGACTCATTGTCCGCTGGTTATGGTATTAATCCTGAACAAGGTTGGGTCGCCTTATTGCAAAAGAGATTGGATCAACAATTCCCAAAGCAACATAAAGTAATCAATGCATCTGTTTCAGGTGAAACTACATCTGGTGCTTTGGCAAGATTACCAAAGTTGTTAACCACTTACAGACCTAACGTTGTCGTAATTGAATTGGGTGGTAACGACGCCTTAAGAGGTCAACCACCTCAAATGATCCAATCAAATTTGGAAAAGTTAATACAACACTCCCAAAAAGCTAAGAGTAAGGTTGTCGTATTCGGTATGAAGATCCCACCTAACTATGGTACAGCATACTCTCAAGCCTTCGAAAATAACTATAAGGTTGTCTCACAA…
RtMe
Amino acid:
MPAHFAPSQPLQGGPSPSQLGPKELLIERALTRLRSIPNDLEKYTFLAGLRGRNPDVFYGLVGGNMKECCPIIYTPVIGLACQNWSLIHPPPPESDPTIDALYLSYSDLPNLPQLIGGLKTRLPHDQMQISVVTDGSRVLGLGDLGVGGMGISQGKLSLYVAAGGVNPKATLPIAIDFGTDNETLLADPLYVGQRIRRLSQEKCLEFMEVFMRCMHETFPNMVIQHEDWQTPLAFPLLHKNRDLYPCFNDDIQGTGAVVLAGAIRAFHLNGVALKDQKILFFGAGSSGVGVAETICKYFELQGMSEDEAKSKFWLVDSKGLVAHNRGDTLPSHKKYLARSEPDAPKLRTLKEVVEHVQPTALLGLSTVGGTFTKEILEAMATYNKRPIVFALSNPVAQA…
DNA:
ATGCCTGCTCATTTTGCCCCTTCACAACCATTACAAGGTGGTCCATCCCCTTCACAATTGGGTCCTAAAGAATTATTGATAGAAAGAGCATTGACAAGATTGAGATCAATCCCAAACGATTTGGAAAAATATACCTTTTTGGCCGGTTTAAGAGGTAGAAATCCTGATGTCTTCTACGGTTTAGTAGGTGGTAACATGAAGGAATGTTGCCCAATTATCTATACTCCTGTTATAGGTTTAGCTTGTCAAAATTGGTCCTTGATCCATCCACCTCCACCTGAAAGTGATCCAACAATTGACGCATTGTATTTGTCTTACTCAGATTTGCCAAACTTACCTCAATTGATCGGTGGTTTGAAGACTAGATTGCCTCACGATCAAATGCAAATCTCCGTTGTC…
RTCit
Amino acid:
MGGSKVENSLTITDNRTGKTITVPVEHNAIPATAFKKLRKDGPEAEQGDRQEDEVEGGIRVYDPGFMNTAVLQSRITFIDGERGILRHRGYPIEQLAEKSCFLETAYLLLYGELPSRSQFDLFRTEVLHHTFVHRDLAEIVGSFRHDAHPMAILTSSFAALGAYAPEANPSLAGQKVYTSGTAASLQLMDKQIFRLIGKSITLAAMAYRMRSGRQFVNPPTGMDYAESFLYMMDHLGEPNYRPHPVVAKALDTLFLLHADHEMNASCAAVLQVGSTLVDPYSAVSAGCAALYGPLHGGANEAVIRMLLRIGSPENVPAFIEKVKRKEEVLSGMGHRIYKTHDPRSKVIRKLAGEVFAVTGEDPLLKTALALRDAALADDYFIKRRLAPNVDFYSGLIYR…
DNA:
ATGGGCGGATCCAAGGTCGAAAACTCGCTCACAATCACCGACAACCGCACGGGAAAGACCATCACTGTCCCTGTCGAACACAATGCCATCCCAGCGACCGCGTTCAAGAAGTTGAGGAAGGACGGGCCTGAGGCGGAGCAAGGGGACAGGCAGGAAGATGAGGTTGAGGGCGGCATCCGCGTCTACGACCCCGGGTTCATGAACACGGCGGTCCTCCAATCTCGGATCACCTTCATCGACGGCGAGCGCGGCATCCTCCGACACCGCGGCTACCCTATCGAACAACTCGCCGAAAAGTCCTGCTTCCTCGAGACGGCCTACCTCCTCCTCTACGGCGAGCTCCCCTCGCGCTCGCAGTTTGACCTCTTCCGCACCGAGGTCTTGCACCACACCTTCGTC…
