# Supplementary material for: Enhancing biofuels production by engineering the actin cytoskeleton in Saccharomyces cerevisiae
Source: Nat Commun. 2022 Apr 7;13:1886. doi: 10.1038/s41467-022-29560-6 (PMC8991263; doi:10.1038/s41467-022-29560-6)
Supplement: Supplementary file 6 — Supplementary Data 4 [file 41467_2022_29560_MOESM6_ESM.xlsx]

## Sheet: Sheet1
	PCR primers used to DNA manipulation
	Primer	Sequence
	cdc42-F1	AATTTACACACAAAACAAAATGCAAACGCTAAAGTGTGTT
	cdc42-F2	ATTAATTTGAATTAACCTACAAAATTGCACATTTTTTACT
	N20-spa2-F1	ATTGCCGTGGAGTCGCCTATGTTTTAGAGCTAGAAATAGCAAGT
	N20-spa2-F2	ATAGGCGACTCCACGGCAATAAGCTTCTGCCAATCGCA
	Lspa2-F1	TTCGACTACGTAACCCCATT
	Lspa2-F2	TCCTCTAGATACTACTAACTGTTTACTCTTTCTTTTCTTTTGTTT
	Rspa2-F1	AAAGAAAAGAAAGAGTAAACAGTTAGTAGTATCTAGAGGAGAAAG
	Rspa2-F2	GAAACTTTCTTGTTTTGGTACT
	nrp1-F1	TATGACCATGATTACGCCAAGATTGGTGGAATAGTTGTTG
	nrp1-F2	GCCCTTGCTCACCATTATGATAAAGTGAGGATGTGTCTGT
	sla2-F1	TTTACACACAAAACAAAATGTCCAGAATAGATTCAGATCT
	sla2-F2	AATTAATTTGAATTAACTCAATCATCATCCTGGTTATAGT
	Nclc1-F1	GATATTTGTCCGGCACATGTGTTTTAGAGCTAGAAATAGCAAGT
	Nclc1-F2	ACATGTGCCGGACAAATATCAAGCTTCTGCCAATCGCA
	Lclc1-F1	GGATAAAAAAGGGAAAATTAAC
	Lclc1-F2	ATTATCGAACTTAATTATAGTTTAACAAGTTTGCACCTACC
	Rclc1-F1	GTAGGTGCAAACTTGTTAAACTATAATTAAGTTCGATAATTGTAC
	Rclc1-F2	TTTTGAGTAAATCGCTTGC
	pdr12-F1	CTATGACCATGATTACGCCGATATCTTTGTTTTGCATTTT
	pdr12-F2	CGCCCTTGCTCACCATTTTTTTATTAATAAGAACAATAAC
	Lex2-F1	GCTATGACCATGATTACGCCATCAAATTCGATGACTGG
	Lex2-F2	GCCCTTGCTCACCATTAGAATGGTATATCCTTGAAATATA
	Leu2/1-F1	CATGATTACGCCTACTGTATATTCATTCAGGTATCAAATTCGATGACTGG
	Leu2/2-F1	GACCATGATTACGCCTACTGTATATTCATTCAGGTTACTGTATATTCATTCAGGTATCAAATTCGATGACTGG
	Leu2/3-F1	GACCATGATTACGCCTACTGTATATTCATTCAGGTTACTGTATATTCATTCAGGTTACTGTATATTCATTCAGGTATCAAATTCGATGACTGG
	Leu2-F1	CATGATTACGCCTACTGTATATTCATTCAGGTATCAAATTCGATGACTGG
	Cup1-F1	ATGACCATGATTACGCCGCCTTGTTACTAGTTAGAAAAAG
	Cup1-F2	CTCGCCCTTGCTCACCATTTTATGTGATGATTGATTGATT
	Cup1/1-F1	ATGACCATGATTACGCCTACTGTATATTCATTCAGGTGCCTTGTTACTAGTTAGAAAAAG
	Cup1/2-F1	ATGACCATGATTACGCCTACTGTATATTCATTCAGGTTACTGTATATTCATTCAGGTGCCTTGTTACTAGTTAGAAAAAG
	Cup1/3-F1	GACCATGATTACGCCTACTGTATATTCATTCAGGTTACTGTATATTCATTCAGGTTACTGTATATTCATTCAGGTGCCTTGTTACTAGTTAGAAAAA
	TEF1-F1	TGACCATGATTACGCCTCTTCCTCTAGGGTGTCG
	TEF1-F2	GCCCTTGCTCACCATTTTGTAATTAAAACTTAGATTAGAT
	Nbar1-F1	CAATAGCTGCCTTCTGTCTCGTTTTAGAGCTAGAAATAGCAAGT
	Nbar1-F2	GAGACAGAAGGCAGCTATTGAAGCTTCTGCCAATCGC
	Lbar1-F1	ATGAGTCCTTAAGAAGGCCG
	Lbar1-F2	GAAATTGTACTCCAGATTTCTATATGACCCTTCTAGACACTCTTT
	Rbar1-F1	GTGTCTAGAAGGGTCATATAGAAATCTGGAGTACAATTTCTTT
	Rbar1-F2	GGTGTCTTGACAATCTTATTATTAT
	Ste12-F1	TAGAACTAGTGGATCCATGCCTAAGAAGAAAAGAAAGGTTAGACCATCTAGTACAACAAA
	Ste12-F2	AGAACCACCACCACCAGAACCACCACCACCGGTTGCATCTGGAAGGTTT
	LexA-F1	GGTGGTGGTGGTTCTGGTGGTGGTGGTTCTAAAGCGTTAACGGCCAG
	LexA-F2	AACTAATTACATGACTCGAGTTACAGCCAGTCGCCGT
	ngal4-F1	GGTCTCTATGTTTCTCCTGGCTCAGTGTTTTAGAGCTAGAAATAGC
	ngal4-F2	GGTCTCTAATCTTGCGCAAGCCCGGAATCG
	Lgal4-F1	GGACCCTGACGGCGAC
	Lgal4-F2	TTCAGTATCTACGATTCATTCTTTCAGGAGGCTTGCTTCT
	Rgal4-F1	AGAAGCAAGCCTCCTGAAAGAATGAATCGTAGATACTGAAAAAC
	Rgal4-F2	ATAGCTATCTCTTCATATTGGTCTG
	ngal80-F1	GGTCTCAGATTGCTGGAAATGGCGGTGTTTTAGAGCTAGAAATAGC
	ngal80-F2	GGTCTCAATAAATGCGCAAGCCCGGAATCG
	Lgal80-F1	CAGATGGAATCCCTTCCAT
	Lgal80-F2	AAGCACAGGGCAAGATGCTTGACGGGAGTGGAAAGAAC
	Rgal80-F1	CCGTTCTTTCCACTCCCGTCAAGCATCTTGCCCTGTGC
	Rgal80-F2	CATGCTACCTTCCATGGTTG
	Lfaa1-F1	ACTTAGAATATGGATGATGCAGC
	Lfaa1-F2	GGAAATGTTGATCCAATTGTTGTCTTTTTTTGTCTTTTG
	Rfaa1-F1	AAAAAAGACAACAATTGGATCAACATTTCCATGATAG
	Rfaa1-F2	TTGCTATGGTTTGTCTTCCAT
	Nfaa1-F1	ATCCCTGGTGGCGGCGCCTTGTTTTAGAGCTAGAAATAGCAA
	Nfaa1-F2	AAGGCGCCGCCACCAGGGATAAGCTTCTGCCAATCGC
	Lfaa4-F1	CGGCTTTTTGGCTGCG
	Lfaa4-F2	AAACTATGTCTTCCTTTTGATGCGTACTTCTTAGTTTTTC
	Rfaa4-F1	GAAGTACGCATCAAAAGGAAGACATAGTTTTTTACTTTCC
	Rfaa4-F2	TTCAAACTTGGTGTACTATAGTGC
	Nfaa4-F1	GGTCACCGCGTACGACACTTGTTTTAGAGCTAGAAATAGCAAG
	Nfaa4-F2	AAGTGTCGTACGCGGTGACCAAGCTTCTGCCAATCGC
	Lpox1-F1	TAATTCTCTTTGTATTT
	Lpox1-F2	GGAAAACAGGAAACCTCTACATCGCAATACTAATTTATTATATTT
	Rpox1-F1	TAATAAATTAGTATTGCGATGTAGAGGTTTCCTGTTTTCCTT
	Rpox1-F2	GATTGTTACCATAGCAACTCATG
	Npox-F1	CCTCAATTGGGTACGCGCGTGTTTTAGAGCTAGAAATAGCAAG
	Npox-F2	ACGCGCGTACCCAATTGAGGAAGCTTCTGCCAATCGC
	nide-F1	GTCGACTACAGTCGCTGCTCGTTTTAGAGCTAGAAATAGCAAG
	nide-F2	GAGCAGCGACTGTAGTCGACAAGCTTCTGCCAATCGC
	Lide-F1	CCAGCAGACATGCTGGAG
	Lide-F2	ATAGCTTCAAAATGTTCACGTGACCAAAGTGTCAC
	Tide-F1	ACTTTGGTCACGTGAATAGCTTCAAAATGTTTCTACTCCT
	Tide-F2	CTTAATCTTTGTCATAAACTTAGATTAGATTGCTATGCTT
	Ride-F1	ATCTAATCTAAGTTTATGACAAAGATTAAGGTAGCTAACC
	Ride-F2	GGCCAATTCAAAGGAGGC
	nacc-F1	AAAAATAAGGATGAAGCGGGGTTTTAGAGCTAGAAATAGCAAG
	nacc-F2	CCCGCTTCATCCTTATTTTTAAGCTTCTGCCAATCGC
	Lacc-F1	TTGCACACTTAAAATACCCATAC
	Lacc-F2	ACATTTTGAAGCTATTCTTGGCGCTGATTGAGC
	tacc-F1	CAATCAGCGCCAAGAATAGCTTCAAAATGTTTCTACTCCT
	tacc-F2	ATGAGCGAAGAAAGCAAACTTAGATTAGATTGCTATGCTT
	Racc-F1	ATCTAATCTAAGTTTATGAGCGAAGAAAGCTTATTC
	Racc-F2	CATGGCGTTACCTGGAGG
	nyhm-F1	TCTCAAGACCTAGGTCCTGTGTTTTAGAGCTAGAAATAGCAAG
	nyhm-F2	ACAGGACCTAGGTCTTGAGAAAGCTTCTGCCAATCGC
	Lyhm-F1	CTTCTTGGACTGCCAGTGG
	Lyhm-F2	ATAGCTTCAAAATGTATGGCTAGAACCAAAAGTAGG
	tyhm-F1	TTTGGTTCTAGCCATATAGCTTCAAAATGTTTCTACTCCT
	tyhm-F2	AGTGGTAGATGGCATAAACTTAGATTAGATTGCTATGCTT
	Ryhm-F1	ATCTAATCTAAGTTTATGCCATCTACCACTAATACTGC
	Ryhm-F2	AATAGCAACAGCATTAACACCC
