# Supplementary material for: Enhancing biofuels production by engineering the actin cytoskeleton in Saccharomyces cerevisiae
Source: Nat Commun. 2022 Apr 7;13:1886. doi: 10.1038/s41467-022-29560-6 (PMC8991263; doi:10.1038/s41467-022-29560-6)
Supplement: Supplementary file 8 — Source Data [file 41467_2022_29560_MOESM8_ESM.xlsx]

## Sheet: Fig.1a
			0 H							24 H							0 H							24 H
		Control							Control							Control							Control
			0 H							24 H							0 H							24 H
		0.8% n-butanol							0.8% n-butanol							0.8% n-butanol							0.8% n-butanol

## Sheet: Fig.1b
	Control	0 min					10 min					20 min					30 min					40 min					50 min					60 min					70 min					80 min					90 min
	0.8% n-Butanol	0 min					10 min					20 min					30 min					40 min					50 min					60 min					70 min					80 min					90 min

## Sheet: Fig.1c
				Cell length (μm)
					4h		8h		12h		24h		36h
				Cell number	Control	0.8% n-butanol	Control	0.8% n-butanol	Control	0.8% n-butanol	Control	0.8% n-butanol	Control	0.8% n-butanol
				1	10.6	10.55	10.59	15.82	10.32	16.06	9.29	17.3	10.23	26.43
				2	10.17	10.17	8.01	13.77	9.68	15.38	8.94	16.4	10.62	20.87
				3	10.15	9.33	7.68	13.3	9.65	13.85	8.58	17.87	11.67	20.8
				4	8.81	9.28	7.08	12.88	9.64	12.6	8.51	16.79	11.49	20.43
				5	8.52	7.94	6.82	11.36	9.34	12.3	8.18	13.78	10.08	19.2
				6	8.44	7.79	6.77	10.51	9.28	11.63	7.97	13.31	9.75	18.07
				7	8.27	7.74	6.72	10.17	9.03	11.4	7.82	13.09	9.03	17.55
				8	8.26	7.68	6.38	10.16	8.93	11.25	7.61	11.79	8.92	17.42
				9	7.98	7.68	6.24	9.44	8.89	11.11	7.39	11.37	8.91	17.24
				10	7.92	7.61	6.2	9.08	8.56	10.44	7.32	10.67	8.87	16.49
				11	7.68	7.41	6.2	8.78	8.32	23.5	7.28	10.34	8.85	16.45
				12	6.9	7.35	6.13	8.34	8.04	18.16	7.19	9.71	8.69	16.32
				13	6.78	7.16	6.05	8.01	7.97	15.84	7.18	22.99	8.52	16.31
				14	6.28	6.64	6.01	7.92	7.77	15.52	7.05	16.51	8.51	15.96
				15	6.27	6.62	5.94	6.99	7.71	14.96	7.02	14.52	8.39	14.82
				16	6.2	6.53	5.84	6.72	7.66	14.22	6.96	14.39	8.3	14.59
				17	5.73	6.51	5.64	6.63	7.64	14.04	6.91	11.74	8.28	14.32
				18	10.46	5.92	5.33	18.2	7.58	13.57	6.9	10.59	8.28	14.31
				19	9.24	5.73	5.25	13.83	7.55	12.56	6.86	9.57	8.05	14.29
				20	8.09	5.57	4.94	13.43	7.43	12.38	6.84	21.23	7.99	13.76
				21	7.72	12.31	4.93	12.23	7.33	12.35	6.83	19.72	7.92	13.17
				22	7.57	12.03	4.16	12.18	7.28	12.21	6.8	18.89	7.91	11.36
				23	7.56	11.9	9.25	11.34	7.24	11.91	6.79	18.51	7.85	10.84
				24	7.44	11.48	9.05	11.21	7.23	11.77	6.77	18.18	7.82	9.77
				25	7.32	11.04	8.41	11.1	7.22	11.61	6.75	18.14	7.75	7.28
				26	7.05	10.85	8.13	11.03	7.15	11.45	6.72	17.93	7.62	22.28
				27	6.96	10.42	8.11	10.74	7.12	11.38	6.69	16.25	7.49	20.1
				28	6.96	10.11	8.02	10.55	6.97	11.28	6.66	15.08	7.47	17.51
				29	6.84	10.09	7.96	10.47	6.82	10.95	6.58	14.65	7.36	16.46
				30	6.8	9.18	7.8	10.14	6.57	10.9	6.56	11.86	7.18	15.93
				31	6.66	9.11	7.62	10.13	6.39	10.82	6.51	11.11	7.16	15.42
				32	6.65	8.96	7.58	9.48	6.27	10.8	6.5	9.05	6.95	14.77
				33	6.39	8.86	7.44	9.01	6.14	10.79	6.45	8.37	6.84	14.71
				34	6.15	8.63	7.42	8.91	5.84	10.72	6.44	7.48	6.8	14.42
				35	6.12	8.57	7.4	8.67	5.83	10.66	6.42	24.31	6.48	13.89
				36	6	7.86	7.32	8.56	5.1	10.46	6.34	21.63	6.3	13.81
				37	5.53	7.74	7.12	8.08	4.96	10.16	6.33	21.45	6.24	13.37
				38	13	7.48	7.05	8.03	13.52	10.12	6.31	20.63	6.2	12.81
				39	10.25	7.43	6.98	7.56	12.45	8.72	6.29	20.07	6.03	12.45
				40	10.06	7.36	6.96	7.56	12.3	7.71	6.24	19.38	6.03	11.64
				41	9.84	6.92	6.9	5.87	11.5	8.36	6.09	17.2	12.56	10.69
				42	9.73	6.38	6.89	5.52	11.42	19.44	6.04	16.04	9.84	10.01
				43	9.72	11.55	6.84	21.63	9.89	17.31	5.97	15.74	9.59	12.36
				44	8.78	10.65	6.39	18.05	9.05	15.33	5.96	14.92	8.97	15.36
				45	8.5	10.18	6.29	15.22	8.24	15.28	5.91	14.35	8.66	17.56
				46	8.44	9.07	6.23	11.74	8.15	14.33	5.89	14.22	8.62	12.36
				47	8.27	8.43	5.84	11.03	8.06	14.11	5.86	13.9	8.51	15.23
				48	8.22	8.39	5.64	11	7.93	12.84	5.84	13.34	8.5	17.89
				49	8.12	8.34	5.31	10.8	7.89	11.76	5.83	13.33	8.27	16.33
				50	7.87	8.04	5.3	10.27	7.64	11.75	5.76	13.28	7.82	26.9
				51	7.83	7.99	11.11	9.76	7.62	11.38	5.71	12.53	7.37	25.53
				52	7.64	7.98	10.3	9.63	7.54	10.75	5.62	12.51	7.27	25.05
				53	7.3	7.88	9.47	9.61	7.48	10.22	5.59	12.44	7.18	22.88
				54	7.1	7.81	9.29	9.3	7.44	9.59	5.58	12.43	7.13	21.08
				55	7.06	7.57	8.83	8.78	7.02	9.36	5.58	12.15	7.13	20.67
				56	6.01	7.37	8.79	8.53	6.83	9.16	5.43	12.14	7.07	19.49
				57	5.13	5.99	8.77	8.26	6.82	7.56	5.39	11.65	7.02	19.21
				58	8.51	15.01	8.24	14.56	6.75	9.99	5.36	11.5	6.98	19.2
				59	8.5	13.69	7.55	13.61	6.65	18.48	5.2	11.49	6.94	18.89
				60	8.34	13.21	7.36	12.89	6.6	16.95	5.09	11.26	6.93	17.76
				61	7.9	12.61	7.34	12.79	6.55	15	10.19	10.56	6.92	17.2
				62	7.88	11.97	7.08	12.68	6.49	14.78	9.95	9.94	6.88	16.97
				63	7.83	11.28	6.9	12.56	6.48	14.78	9.21	9.23	6.86	16.05
				64	7.83	11.27	6.85	11.62	6.42	14.37	9.01	8.02	6.86	15.64
				65	7.79	11.18	6.79	11.23	6.31	14.29	8.89	25.95	6.83	15.36
				66	7.58	10.93	6.74	10.24	6.27	14.22	8.88	24.62	6.82	14.94
				67	7.17	10.9	6.72	9.8	6.18	14.08	8.69	22.95	6.8	14.84
				68	7.11	10.87	6.65	8.36	5.89	13.79	8.66	18.08	6.68	14.84
				69	6.87	10.68	6.63	7.93	5.83	13.3	8.57	18.04	6.62	14.76
				70	6.83	10.58	6.45	7.9	5.62	13.26	8.3	17.99	6.58	14.39
				71	6.8	10.4	6.36	7.84	5.18	13.18	8.25	16.68	6.53	14.06
				72	6.75	10.35	6.21	7.5	10.89	12.05	8.21	16.68	6.41	13.72
				73	6.7	9.95	6.1	6.61	10.36	12.04	8.06	16.59	6.4	13.2
				74	6.66	9.94	6.07	6.09	9.69	11.95	8.05	16.21	6.38	12.16
				75	6.42	9.82	5.98	12.9	9.68	11.69	7.73	16.04	6.23	11.75
				76	6.36	9.2	5.94	12.85	9.68	11.64	7.5	15.81	6.22	11.11
				77	6.35	8.96	5.91	11.49	9.58	11.6	7.48	15.04	6.21	11.04
				78	6.32	8.87	5.83	11.43	9.41	11.34	7.46	13.84	6.21	19.78
				79	6.24	8.41	5.64	11.25	9.33	10.67	7.44	13.51	6.15	16.98
				80	6.14	8.38	5.37	11.21	9.2	10.55	7.19	12.39	6.06	18.23
				81	6.09	8.34	5.31	11.13	9.18	10.19	7.18	12.11	6.03	24.35
				82	5.96	8.32	4.97	10.95	9.12	9.79	6.84	12.05	6.01	23.83
				83	5.86	8.15	4.84	10.76	9.05	9.62	6.84	12.03	6	22.66
				84	5.84	7.7	4.83	10.33	8.94	24.35	6.79	11.32	5.99	21.52
				85	5.79	7.44	4.69	10.26	8.6	21.15	6.78	11.06	5.94	20.02
				86	5.7	7.3	4.45	9.83	8.43	20.28	6.76	10.84	5.93	19.23
				87	5.59	7.25	10.16	9.31	8.32	20.16	6.74	10.73	5.88	18.84
				88	5.55	11.6	9.96	9.28	8.06	19.64	6.7	10.53	5.87	16.61
				89	5.47	11.44	9.71	9.28	7.92	18.97	6.5	10.33	5.86	16.57
				90	5.47	11.27	9.1	9.16	7.88	18.83	6.45	10.25	5.85	15.56
				91	5.41	11.17	8.98	8.02	7.86	18.76	6.42	10.22	5.78	15.37
				92	5.27	10.97	7.76	8.01	7.75	18.25	6.39	9.68	5.75	15.21
				93	5.18	9.41	7.67	7.35	7.71	17.91	6.2	9.42	5.73	14.3
				94	5.04	8.81	7.26	6.33	7.51	17.81	6.02	8.36	5.72	14.2
				95	4.89	8.49	7.22	21.38	7.51	17.47	5.88	23.7	5.59	14.14
				96	4.6	8.36	7.15	16.6	7.49	17.12	5.88	23.18	5.51	13.68
				97	4.39	8.19	7.14	14.4	7.48	17.1	5.88	21.72	5.29	13.22
				98	9.35	7.96	7.11	14.09	7.43	17.03	5.87	18.51	4.76	13.1
				99	9.34	7.93	6.93	13.89	7.06	16.61	5.87	18.3	4.33	12.24
				100	8.51	7.56	6.78	13.77	7	15.9	5.85	17.76	4.12	11.95
				101	7.87	7.27	6.59	13.2	7	15.62	5.84	16.62	11.03	15.23
				102	7.82	7.24	6.37	12.62	6.95	15.49	5.74	15.13	10.94	15.33
				103	7.72	6.78	6.34	12.02	6.83	15.4	5.74	14.27	9.89	18.56
				104	7.56	6.47	6.33	11.96	6.77	14.45	5.62	13.57	8.76	18.69
				105	7.38	5.84	6.3	11.83	6.53	14.33	5.6	13.53	8.59	17.52
				106	7.32	5.62	6.14	11.52	6.2	14.3	5.54	12.91	8.5	14.36
				107	7.28	5.5	6.08	11.29	5.99	13.81	5.46	12.12	8.22	18.33
				108	7.18	5.46	5.95	11.17	5.92	13.52	5.32	11.78	8.12	17.25
				109	6.95	5.18	5.82	10.77	5.74	13.52	5.22	10.56	8.01	17.69
				110	6.95	5.05	5.77	10.57	5.37	12.76	4.84	22.48	7.81	14.89
				111	6.71	4.92	5.7	10.18	5.36	11.74	11.16	21.84	7.65	21.73
				112	6.68	4.73	5.48	9.51	5.27	11.59	10.85	21.24	7.52	19.39
				113	6.63	12.2	5.45	9.4	10.61	11.57	10.7	17.7	7.45	19.16
				114	6.27	11.74	5.36	9.39	9.26	10.63	10.05	16.52	7.44	17.39
				115	6.27	11.7	5.32	8.76	9.12	10.45	9.49	14.59	7.24	17.28
				116	6.24	10.68	5.27	8.41	8.99	26.79	9.47	13.54	7.19	16.32
				117	6.14	9.85	5.18	6.32	8.76	23.21	9.18	13.04	7.14	16.18
				118	5.85	8.88	4.67	6.22	8.53	22.32	8.94	11.4	6.65	15.8
				119	5.74	8.76	4.32	10.31	8.49	18.64	8.7	10.73	6.65	15.23
				120	5.67	8.25	3.73	8.29	8.13	15.48	8.57	9.25	6.61	14.18

## Sheet: Fig.2a
				0 min				2min				4min				6min
			Control
				0 min				2min				4min				6min
			C10 treated

## Sheet: Fig.2b
					control			0.05 mM C10			0.1 mM C10			0.15 mM C10			0.2 mM C10
				Endocytosis	100	100	100	85	81	79	74	68	72	65	62	64	52	48	58

## Sheet: Fig.2c
							Control		0.2 mM C10
							in vitro	in vivo	in vitro	in vivo
						parallel 1	5.44	6.89	5.38	5.44
						parallel 2	5.65	6.77	5.45	5.32
						parallel 3	5.71	7.05	5.67	5.51
						parallel 4	5.66	6.94	5.44	5.39
						parallel 5	5.53	7.09	5.39	5.48

## Sheet: Fig.2d
			Control
			C10 treated

## Sheet: Fig.3a
					Tortuosity
					Cell	Control	cap2Δ	crn1Δ	aip1Δ	gic1Δ	spa2Δ	Tpm1OE	Pfy1OE	Bud6OE	Bud14OE	Cdc42OE	Pea2OE	Bin1OE
					1	1.1	1.55	1.44	1.35	1.43	1.13	1.56	1.56	1.05	1.79	1.12	1.25	1.5
					2	1.05	1.64	1.65	1.26	1.52	1.22	1.66	1.66	1.21	1.69	1.32	1.36	1.7
					3	1.26	1.26	1.58	1.36	1.56	1.26	1.35	1.73	1.24	1.63	1.24	1.44	1.74
					4	1.14	1.44	1.33	1.78	1.64	1.34	1.74	1.32	1.33	1.45	1.45	1.25	2.15
					5	1.22	1.36	1.46	1.36	1.46	1.16	2.01	1.54	1.25	1.5	1.33	1.36	1.64
					6	1.25	1.25	1.28	1.48	1.32	1.02	1.65	1.65	1.45	1.54	1.22	1.54	2.25
					7	1.95	1.64	1.66	1.36	1.85	1.55	1.55	1.45	1.23	1.54	1.12	1.28	1.7
					8	2.11	1.55	1.74	1.34	1.65	1.35	1.32	1.85	1.12	1.56	1.14	1.44	1.5
					9	1.24	1.69	1.84	1.25	1.52	1.22	1.21	1.38	1.32	1.94	1.26	1.21	1.89
					10	1.36	1.98	1.65	1.46	1.22	0.92	1.02	1.36	1.3	1.55	1.34	1.36	1.74
					11	1.18	1.88	1.55	1.65	1.53	1.23	1.36	1.65	1.2	1.64	1.25	1.24	1.59
					12	1.24	1.78	2.11	1.78	1.32	1.02	1.45	1.45	1.25	1.74	1.55	1.36	1.7
					13	1.33	1.566	2.08	1.6	1.56	1.26	1.56	1.65	1.212	1.25	1.32	1.22	1.59
					14	1.45	1.26	1.25	1.36	1.45	1.15	1.64	1.54	1.48	1.36	1.44	1.36	2.03
					15	1.46	1.36	1.36	1.54	1.28	1.12	1.25	1.44	1.36	1.55	1.64	1.24	1.6
					16	1.25	1.24	1.44	1.44	1.85	1.55	1.33	1.32	1.54	1.48	1.24	1.18	1.8
					17	1.36	1.66	1.59	1.34	1.55	1.25	1.65	1.4	1.2	1.54	1.05	1.26	1.7
					18	1.24	1.33	1.64	1.84	1.42	1.12	1.84	1.95	1.08	1.36	1.36	1.39	1.59
					19	1.24	1.44	1.74	1.54	1.51	1.21	1.84	1.45	1.46	1.54	1.365	1.44	1.67
					20	1.64	1.54	1.25	1.68	1.65	1.35	1.72	1.66	1.32	1.22	1.45	1.36	1.68
					21	1.71	1.98	2.15	1.77	1.85	1.55	1.65	1.36	1.25	1.64	1.65	1.28	1.29
					22	1.36	1.45	1.665	1.25	1.56	1.26	1.54	1.45	1.65	1.65	1.24	1.39	1.5
					23	1.26	1.66	2	1.64	1.65	1.35	1.56	1.95	1.48	1.24	1.21	1.48	2.04
					24	1.17	1.84	1.26	1.54	1.46	1.16	1.45	1.64	1.36	1.32	1.65	1.55	1.3
					25	1.05	1.65	1.33	1.35	1.56	1.26	1.66	1.84	1.45	1.15	1.36	1.64	1.89
					26	1.16	1.54	1.25	1.54	1.44	1.14	1.74	1.65	1.36	1.65	1.24	1.36	1.41
					27	1.35	1.33	1.56	1.65	1.75	1.45	1.36	1.55	1.12	1.45	1.11	1.54	1.61
					28	1.68	1.39	1.74	1.45	1.84	1.54	1.24	1.45	1.48	1.65	1.08	1.36	1.44
					29	1.88	1.84	1.64	1.48	1.82	1.52	1.11	1.4	1.365	1.45	1.36	1.47	1.41
					30	1.97	1.98	1.55	1.36	1.56	1.31	1.26	1.54	1.44	1.66	1.43	1.25	1.61
					31	1.24	1.54	1.32	1.55	1.45	1.2	1.19	1.95	1.25	1.45	1.25	1.58	1.5
					32	1.36	1.65	1.28	1.65	1.43	1.18	1.17	1.65	1.48	1.35	1.65	1.44	1.66
					33	1.25	1.55	1.54	1.78	1.31	1.06	1.36	1.28	1.412	1.25	1.45	1.26	1.23
					34	1.11	1.77	1.25	1.66	1.465	1.215	1.25	1.65	1.45	1.11	1.26	1.24	1.37
					35	1.36	1.87	1.65	1.54	1.445	1.195	1.36	1.84	1.22	1.36	1.22	1.11	1.49
					36	1.54	1.36	1.48	1.44	1.65	1.4	1.48	1.77	1.36	1.45	1.26	1.36	1.52
					37	1.68	1.33	1.66	1.35	1.44	1.19	1.25	1.54	1.48	1.95	1.19	1.16	1.66
					38	1.64	1.25	1.42	1.65	1.21	0.96	1.32	1.65	1.5	1.54	1.26	1.54	1.34
					39	1.47	1.15	1.29	1.84	1.26	1.01	1.25	1.48	1.26	1.85	1.36	1.28	1.46
					40	1.36	1.25	1.11	1.99	1.28	1.03	1.19	1.95	1.39	1.73	1.54	1.27	1.96
					41	1.55	1.64	1.43	2.56	1.3	1.05	1.95	1.47	1.28	1.45	1.45	1.39	1.25
					42	1.56	1.34	1.25	2.11	1.45	1.2	1.54	1.36	1.24	1.65	1.65	1.49	1.7
					43	1.58	1.66	1.68	1.36	1.86	1.61	1.84	1.25	1.33	1.21	1.05	1.47	1.55
					44	1.69	1.25	1.87	1.65	1.91	1.66	1.84	1.84	1.02	1.32	1.3	1.58	1.33
					45	1.89	1.65	1.88	1.84	1.46	1.19	1.53	1.74	1.18	1.44	1.25	1.34	1.45
					46	1.99	1.48	1.94	1.23	1.569	1.299	1.45	1.95	1.36	1.65	1.48	1.2	1.63
					47	2.11	1.46	1.11	1.44	1.56	1.29	1.66	1.55	1.81	1.26	1.05	1.09	1.69
					48	1.22	1.48	1.65	1.65	1.45	1.18	1.73	1.36	1.23	1.05	1.36	1.64	1.65
					49	1.36	1.51	1.28	1.77	1.2	1.05	1.35	1.784	1.45	1.36	1.21	1.62	1.31
					50	1.1	1.52	1.52	1.65	1.56	1.29	1.26	1.59	1.45	1.45	1.113	1.24	1.68
					51	1.25	1.65	2.12	1.548	1.45	1.18	1.36	1.48	1.66	1.65	1.36	1.33	1.51
					52	1	1.55	2.11	1.65	1.64	1.37	1.48	1.66	1.36	1.45	1.2	1.22	1.66
					53	1.06	1.44	1.39	1.648	1.51	1.24	1.88	1.48	1.15	1.666	1.05	1.45	1.35
					54	1.36	1.64	1.78	1.33	1.4	1.13	2.01	1.95	1.26	1.54	1.36	1.65	1.27
					55	1.18	1.25	1.45	1.54	1.31	1.04	2.65	1.48	1.34	1.52	1.48	1.87	1.91
					56	1.28	1.34	1.65	1.48	1.25	1.1	1.69	1.74	1.29	1.51	1.2	1.77	1.77
					57	1.36	1.22	1.47	1.65	1.26	1.06	1.65	1.22	1.16	1.65	1.16	1.84	1.68
					58	1.44	1.05	1.64	1.54	1.45	1.18	1.48	2.01	1.25	1.32	1.08	1.59	1.47
					59	1.64	1.28	1.22	1.64	1.56	1.29	1.25	3.12	1.3	1.44	1.69	1.3	1.68
					60	1.45	1.15	1.33	1.54	1.66	1.13	1.35	1.65	1.28	1.27	1.08	1.17	1.64

## Sheet: Fig.3b
				CFU (10*2)
				Time (min)	Control-0.8%					Cdc42-0.8%					Bud6-0.8%					spa2Δ-0.8%
					Parallel					Parallel					Parallel					Parallel
					parallel 1	parallel 2	parallel 3	parallel 4	parallel 5	parallel 1	parallel 2	parallel 3	parallel 4	parallel 5	parallel 1	parallel 2	parallel 3	parallel 4	parallel 5	parallel 1	parallel 2	parallel 3	parallel 4	parallel 5
				0	244	243	251	264	254	251	244	249	246	250	255	244	238	251	261	259	255	254	248	250
				15	245	250	249	252	256	261	252	261	268	241	261	264	244	256	264	266	258	262	265	258
				30	251	253	249	245	251	256	249	252	261	264	264	245	251	255	245	254	258	260	270	262
				45	249	250	253	261	239	262	256	265	254	249	251	252	248	266	256	278	265	262	268	258
				60	247	248	258	264	244	260	262	259	265	251	250	264	260	258	248	262	263	266	271	268
				75	256	244	263	249	248	267	270	268	266	262	261	254	262	260	251	270	278	279	278	288
				90	261	263	254	249	255	271	268	259	260	266	264	251	248	254	261	282	273	268	268	263
				105	268	259	249	268	270	271	276	280	266	267	271	264	254	268	274	282	281	288	275	281
				120	261	265	258	263	259	270	280	282	276	278	274	268	259	266	264	283	298	285	292	298
				135	275	261	249	258	261	353	345	367	358	362	281	248	268	264	274	377	359	369	372	359
				150	263	258	259	249	261	359	376	384	377	389	255	261	271	264	268	377	379	389	395	385
				165	280	249	267	271	242	385	378	394	386	379	278	264	255	269	271	410	378	398	400	405
				180	285	294	268	264	279	394	397	405	410	392	301	287	299	274	268	410	421	414	419	401
				195	310	259	325	291	269	408	411	398	402	399	299	313	308	322	334	433	440	408	421	427
				210	312	322	341	329	301	409	412	414	407	419	333	325	348	346	325	442	434	448	420	429
				225	325	330	340	335	329	421	438	429	433	446	345	356	366	354	354	440	453	444	438	463
				240	398	402	411	389	423	456	465	479	455	480	412	421	422	419	431	480	469	477	481	489

## Sheet: Fig.3c
						Control-0%	Control-0.8%	cdc42-0.8%	bud6-0.8%	spa2Δ-0.8%
					parallel 1	100	80.9	92.4	72.5	91.2
					parallel 2	100	79.5	88.9	74.8	91.7
					parallel 3	100	78.5	95.4	76.8	89.1
					parallel 4	100	81.2	93	77.8	92.8
					parallel 5	100	80.9	92.5	74.5	92.5

[truncated: 39 more sheets: Fig.3d, Fig.3e, Fig.3f, Fig.4a-4b, Fig.4c, Fig.4d, Fig.5b, Fig.5d, Fig.5e, Fig.6a, Fig.6b, Fig.6c, Fig.6d, Fig.6e, Supplementary Fig. 1, Supplementary Fig. 2, Supplementary Fig. 3, Supplementary Fig. 4, Supplementary Fig. 5, Supplementary Fig. 6 …]
